# Supplementary material for: SARS-CoV-2 Structural Proteins Modulated Blood-Testis Barrier-Related Proteins through Autophagy in the Primary Sertoli Cells
Source: Viruses. 2023 May 29;15(6):1272. doi: 10.3390/v15061272 (PMC10304867; doi:10.3390/v15061272)
Supplement: Supplementary file 1 [file viruses-15-01272-s001.zip]

Archive with 1 entries (1 files):
- viruses-2429252-supplementary.pdf
